# Supplementary material for: Transcriptomic evidence of cytokine storm and sepsis in little brown bats exposed to white-nose syndrome
Source: Conserv Physiol. 2025 Jul 1;13(1):coaf040. doi: 10.1093/conphys/coaf040 (PMC12212055; doi:10.1093/conphys/coaf040)
Supplement: Web_Material_coaf040 [file web_material_coaf040.zip]

Archive with 3 entries (3 files):
- Supplemental.pdf
- Supplementary table 4.xlsx
- Supplementary table 5.xlsx
