# Supplementary material for: Transcriptomic evidence of cytokine storm and sepsis in little brown bats exposed to white-nose syndrome
Source: Conserv Physiol. 2025 Jul 1;13(1):coaf040. doi: 10.1093/conphys/coaf040 (PMC12212055; doi:10.1093/conphys/coaf040)
Supplement: Web_Material_coaf040 [file web_material_coaf040.zip › Supplementary table 4.xlsx]

## Sheet: Sheet1
gene	baseMean	log2FoldChange	lfcSE	stat	pvalue	padj
ENSMLUG00000007590	36.7675	-2.82837	0.208268	-13.5804	5.23192e-42	6.9881e-39
ENSMLUG00000003396	47.1239	-3.01637	0.226385	-13.3241	1.6767e-40	1.91959e-37
ENSMLUG00000027241	396.342	2.47224	0.186696	13.2421	5.01506e-40	5.02384e-37
ENSMLUG00000007258	100.701	-2.04214	0.156526	-13.0467	6.63966e-39	5.91225e-36
ENSMLUG00000008771	46.5364	-2.37208	0.182846	-12.9731	1.73827e-38	1.39305e-35
ENSMLUG00000011040	30.0549	-2.90274	0.224125	-12.9514	2.30584e-38	1.67991e-35
ENSMLUG00000000182	58.1222	-2.20918	0.17862	-12.368	3.89231e-35	1.73294e-32
ENSMLUG00000002535	34.2487	-2.58198	0.208993	-12.3543	4.61487e-35	1.9465e-32
ENSMLUG00000011551	47.9789	-2.48627	0.210507	-11.8108	3.43144e-32	1.14581e-29
ENSMLUG00000009856	58.5855	-2.19208	0.185703	-11.8042	3.71101e-32	1.1896e-29
ENSMLUG00000023696	173.88	2.39188	0.210905	11.3411	8.21415e-30	2.19427e-27
ENSMLUG00000016375	27.5365	2.81604	0.264542	10.645	1.84024e-26	3.51136e-24
ENSMLUG00000011374	7.57434	-3.57506	0.337721	-10.5858	3.46739e-26	6.17503e-24
ENSMLUG00000015464	15.5552	3.13059	0.297198	10.5337	6.0433e-26	1.03045e-23
ENSMLUG00000014795	22.0449	2.43693	0.231769	10.5144	7.41131e-26	1.23738e-23
ENSMLUG00000006058	15.2153	-3.13225	0.305176	-10.2637	1.02643e-24	1.55204e-22
ENSMLUG00000010282	53.579	2.37337	0.232336	10.2152	1.69456e-24	2.30173e-22
ENSMLUG00000027708	128.338	2.16666	0.213395	10.1533	3.20349e-24	4.2788e-22
ENSMLUG00000005032	17.4621	-2.74922	0.276199	-9.95377	2.42816e-23	2.94837e-21
ENSMLUG00000009736	31.3172	-2.23133	0.226763	-9.83991	7.5775e-23	8.67515e-21
ENSMLUG00000010228	22.0856	-2.05829	0.210243	-9.79005	1.24231e-22	1.40224e-20
ENSMLUG00000008589	27.5252	-2.30306	0.23562	-9.77445	1.44944e-22	1.6133e-20
ENSMLUG00000008929	34.2648	-2.22869	0.228876	-9.73754	2.08551e-22	2.19911e-20
ENSMLUG00000006077	6.03921	-3.06788	0.317002	-9.67779	3.74726e-22	3.85007e-20
ENSMLUG00000009327	44.303	2.21152	0.230368	9.59995	7.99869e-22	7.91377e-20
ENSMLUG00000015908	22.5849	-2.38432	0.250913	-9.50259	2.04735e-21	1.9768e-19
ENSMLUG00000004440	28.8109	-2.15406	0.234158	-9.19916	3.60755e-20	3.32309e-18
ENSMLUG00000011818	11.9927	-3.37057	0.367809	-9.16391	5.00492e-20	4.55789e-18
ENSMLUG00000004309	23.5298	-2.20476	0.244695	-9.01024	2.05607e-19	1.77175e-17
ENSMLUG00000010679	5.83099	3.9285	0.43652	8.99959	2.26571e-19	1.93164e-17
ENSMLUG00000015934	51.1731	-2.82802	0.314928	-8.97987	2.71075e-19	2.23958e-17
ENSMLUG00000013464	25.6474	-2.07422	0.232256	-8.93074	4.23154e-19	3.29238e-17
ENSMLUG00000006052	18.7303	-2.48996	0.279385	-8.9123	4.99829e-19	3.85157e-17
ENSMLUG00000015356	7.63923	-2.83194	0.319052	-8.8761	6.92438e-19	5.23509e-17
ENSMLUG00000011660	9.9007	2.84595	0.322328	8.82936	1.0528e-18	7.81219e-17
ENSMLUG00000003567	4.2022	-4.09771	0.464976	-8.81273	1.22129e-18	8.97929e-17
ENSMLUG00000011965	13.7691	-2.13662	0.243416	-8.77763	1.66949e-18	1.2163e-16
ENSMLUG00000002766	24.1746	-2.0707	0.238999	-8.66405	4.55312e-18	3.14558e-16
ENSMLUG00000009181	10.803	-2.54112	0.293501	-8.65795	4.80329e-18	3.29005e-16
ENSMLUG00000012714	4.03611	4.31349	0.503209	8.57197	1.01726e-17	6.73745e-16
ENSMLUG00000010695	22.9702	-2.34875	0.274057	-8.57029	1.03224e-17	6.78063e-16
ENSMLUG00000029757	116.042	2.10283	0.246807	8.52015	1.59344e-17	1.0382e-15
ENSMLUG00000013304	51.905	4.78897	0.565863	8.46314	2.60281e-17	1.66872e-15
ENSMLUG00000006615	59.1056	2.02575	0.241189	8.399	4.50301e-17	2.79745e-15
ENSMLUG00000000554	9.20981	-2.50934	0.30024	-8.3578	6.38982e-17	3.93908e-15
ENSMLUG00000022919	16.4064	-2.04481	0.245706	-8.32219	8.63529e-17	5.24267e-15
ENSMLUG00000016401	16.8672	-2.0462	0.2462	-8.31115	9.47781e-17	5.71091e-15
ENSMLUG00000012823	13.8105	-2.21057	0.272786	-8.10369	5.3318e-16	2.92664e-14
ENSMLUG00000012250	12.127	-2.451	0.303773	-8.06853	7.1148e-16	3.85257e-14
ENSMLUG00000022457	24.0127	2.27048	0.283526	8.008	1.16584e-15	6.18746e-14
ENSMLUG00000015529	8.18488	-2.59089	0.32469	-7.97958	1.46829e-15	7.64082e-14
ENSMLUG00000010238	26.0437	-2.09176	0.262167	-7.97873	1.47843e-15	7.64395e-14
ENSMLUG00000010711	17.2616	-2.10209	0.264896	-7.93553	2.09595e-15	1.04329e-13
ENSMLUG00000002217	30.6673	2.30799	0.291479	7.9182	2.40969e-15	1.17752e-13
ENSMLUG00000005850	16.3308	-2.00571	0.256031	-7.83384	4.73187e-15	2.21761e-13
ENSMLUG00000017057	13.0616	-2.05776	0.268032	-7.67729	1.62488e-14	7.19436e-13
ENSMLUG00000027483	2.9282	4.09061	0.538322	7.59881	2.98861e-14	1.29464e-12
ENSMLUG00000029721	23.9501	2.32705	0.306617	7.58943	3.21327e-14	1.38447e-12
ENSMLUG00000014425	8.25715	-2.60279	0.344204	-7.56176	3.97649e-14	1.68612e-12
ENSMLUG00000027946	10.7499	-2.76927	0.368248	-7.52012	5.47245e-14	2.26063e-12
ENSMLUG00000004601	4.25334	3.39628	0.457703	7.42027	1.16877e-13	4.65998e-12
ENSMLUG00000020650	3.07108	-3.84456	0.519526	-7.40013	1.36051e-13	5.39761e-12
ENSMLUG00000010485	31.9658	-2.44979	0.34006	-7.20401	5.84685e-13	2.15929e-11
ENSMLUG00000026515	14.043	-2.13102	0.296227	-7.1939	6.2968e-13	2.3035e-11
ENSMLUG00000012920	8.04916	3.70724	0.517883	7.15844	8.15999e-13	2.93247e-11
ENSMLUG00000007435	8.1412	-2.77208	0.387815	-7.14796	8.80753e-13	3.15105e-11
ENSMLUG00000000867	6.0259	2.89179	0.406008	7.12249	1.05993e-12	3.74199e-11
ENSMLUG00000000569	7.72009	3.48062	0.490236	7.09988	1.24865e-12	4.36975e-11
ENSMLUG00000002381	7.48066	-2.59527	0.366993	-7.07171	1.53035e-12	5.33226e-11
ENSMLUG00000004416	13.3852	2.00473	0.289188	6.93228	4.14122e-12	1.31697e-10
ENSMLUG00000001784	10.2693	-2.11196	0.307123	-6.8766	6.1296e-12	1.90398e-10
ENSMLUG00000027998	9.69562	-2.45178	0.3576	-6.85619	7.07196e-12	2.17144e-10
ENSMLUG00000025238	9.50644	2.94616	0.434265	6.78425	1.16691e-11	3.47643e-10
ENSMLUG00000012068	5.46307	-3.369	0.497402	-6.77319	1.25973e-11	3.72525e-10
ENSMLUG00000012155	11.7227	-3.12286	0.466499	-6.69425	2.16777e-11	6.34032e-10
ENSMLUG00000004219	8.80676	2.36404	0.35329	6.69151	2.20882e-11	6.43689e-10
ENSMLUG00000012897	22.9821	2.07546	0.311771	6.657	2.79472e-11	8.02756e-10
ENSMLUG00000007381	11.7964	2.45031	0.369162	6.6375	3.19056e-11	9.04882e-10
ENSMLUG00000011746	200.68	2.41872	0.365027	6.62615	3.44547e-11	9.62089e-10
ENSMLUG00000013245	12.558	5.50278	0.832357	6.61108	3.81522e-11	1.05432e-09
ENSMLUG00000012459	4.80608	-2.77072	0.420788	-6.5846	4.56102e-11	1.23071e-09
ENSMLUG00000022721	19.9112	2.1204	0.322569	6.57348	4.91529e-11	1.32185e-09
ENSMLUG00000011528	5.82772	3.25207	0.496995	6.54347	6.01077e-11	1.61105e-09
ENSMLUG00000004180	12.3239	-2.00021	0.305719	-6.54265	6.044e-11	1.61455e-09
ENSMLUG00000028906	5.41244	-2.97495	0.458245	-6.49205	8.46737e-11	2.22484e-09
ENSMLUG00000023115	7.2671	2.52712	0.389446	6.48901	8.64024e-11	2.25547e-09
ENSMLUG00000009184	9.08953	2.26233	0.351695	6.43264	1.25407e-10	3.19019e-09
ENSMLUG00000005514	5.71936	-2.2393	0.348453	-6.42638	1.30675e-10	3.30356e-09
ENSMLUG00000017084	4.80602	2.90318	0.451913	6.42419	1.32575e-10	3.34106e-09
ENSMLUG00000013463	8.19715	2.3572	0.367485	6.4144	1.41374e-10	3.55164e-09
ENSMLUG00000008787	12.3137	-2.09962	0.327844	-6.40432	1.51038e-10	3.77078e-09
ENSMLUG00000001800	3.76141	-2.97176	0.466458	-6.3709	1.87916e-10	4.59135e-09
ENSMLUG00000015715	3.84122	-2.8501	0.448239	-6.35843	2.0382e-10	4.93479e-09
ENSMLUG00000014712	7.417	-2.10875	0.331966	-6.35231	2.121e-10	5.1198e-09
ENSMLUG00000012263	5.78283	3.02036	0.475567	6.35107	2.13826e-10	5.14595e-09
ENSMLUG00000028544	8.71968	-2.47494	0.391933	-6.31471	2.70673e-10	6.36121e-09
ENSMLUG00000005450	5.59917	-2.40075	0.380738	-6.30552	2.87226e-10	6.73049e-09
ENSMLUG00000007160	8.27866	2.2714	0.360471	6.30122	2.95317e-10	6.8999e-09
ENSMLUG00000005613	6.20625	3.21055	0.510366	6.29069	3.1606e-10	7.36309e-09
ENSMLUG00000015856	8.90859	2.22112	0.353834	6.27728	3.44537e-10	7.95712e-09
ENSMLUG00000006851	3.63377	2.77136	0.441546	6.27649	3.46294e-10	7.97472e-09
ENSMLUG00000010102	3.5283	3.18782	0.514321	6.19812	5.71427e-10	1.28275e-08
ENSMLUG00000011523	7.45862	2.58842	0.417963	6.19294	5.90533e-10	1.32194e-08
ENSMLUG00000003133	13.9925	2.07562	0.335651	6.18385	6.25565e-10	1.38872e-08
ENSMLUG00000008798	8.2718	-2.10541	0.340517	-6.18298	6.29036e-10	1.39257e-08
ENSMLUG00000025273	2.54263	-4.36336	0.70637	-6.17716	6.52667e-10	1.43301e-08
ENSMLUG00000001660	5.94281	2.56809	0.418494	6.1365	8.43589e-10	1.82224e-08
ENSMLUG00000010423	6.87221	2.57919	0.422109	6.11024	9.94784e-10	2.12592e-08
ENSMLUG00000002517	8.58163	2.06477	0.33851	6.09959	1.06338e-09	2.25449e-08
ENSMLUG00000006488	9.4542	-2.05461	0.338041	-6.07799	1.217e-09	2.55314e-08
ENSMLUG00000029819	8.71399	2.06861	0.340383	6.07732	1.22209e-09	2.55713e-08
ENSMLUG00000015502	6.01157	-2.06502	0.339942	-6.07462	1.24282e-09	2.58701e-08
ENSMLUG00000026715	2.24097	3.3475	0.551622	6.06847	1.29138e-09	2.68111e-08
ENSMLUG00000013160	2.56447	3.59416	0.595055	6.04004	1.54073e-09	3.19055e-08
ENSMLUG00000003023	6.74263	2.58795	0.429179	6.02999	1.6397e-09	3.37803e-08
ENSMLUG00000005754	6.61646	-2.54492	0.422925	-6.01743	1.77212e-09	3.62291e-08
ENSMLUG00000010554	5.3976	2.29092	0.382903	5.98302	2.19039e-09	4.39945e-08
ENSMLUG00000030124	6.53113	2.79731	0.467687	5.98117	2.21545e-09	4.43865e-08
ENSMLUG00000001052	6.42556	2.33859	0.391105	5.97945	2.23893e-09	4.47451e-08
ENSMLUG00000003487	3.8708	3.43063	0.575742	5.95862	2.5437e-09	5.03339e-08
ENSMLUG00000015588	9.69707	2.35363	0.396615	5.93429	2.95117e-09	5.76846e-08
ENSMLUG00000013264	2.20661	3.76382	0.637535	5.90371	3.55427e-09	6.88017e-08
ENSMLUG00000025376	3.04097	-3.09462	0.525388	-5.89016	3.85823e-09	7.39709e-08
ENSMLUG00000005854	2.8538	3.21021	0.547108	5.8676	4.4216e-09	8.4168e-08
ENSMLUG00000010830	7.37239	2.42906	0.414972	5.85354	4.81226e-09	9.05293e-08
ENSMLUG00000026049	5.38489	2.45188	0.419924	5.83887	5.25567e-09	9.84088e-08
ENSMLUG00000000730	7.54155	2.14593	0.368015	5.83108	5.50693e-09	1.02634e-07
ENSMLUG00000002997	3.56608	3.5592	0.612542	5.81053	6.22738e-09	1.14464e-07
ENSMLUG00000005816	4.56091	-2.93175	0.505028	-5.80513	6.4316e-09	1.1741e-07
ENSMLUG00000006570	3.00088	2.65773	0.45798	5.80315	6.50799e-09	1.18265e-07
ENSMLUG00000012801	5.1629	2.94435	0.509797	5.77552	7.67142e-09	1.37536e-07
ENSMLUG00000002259	1.9736	3.58019	0.620093	5.77363	7.75798e-09	1.38778e-07
ENSMLUG00000028466	5.2944	-2.35665	0.408772	-5.76519	8.1566e-09	1.4398e-07
ENSMLUG00000004749	1.84575	3.87466	0.673103	5.75642	8.59146e-09	1.50332e-07
ENSMLUG00000027187	3.51255	-2.68392	0.466466	-5.75373	8.72948e-09	1.52414e-07
ENSMLUG00000000887	8.32523	2.23488	0.389277	5.7411	9.40639e-09	1.6352e-07
ENSMLUG00000016622	6.51122	2.65783	0.463077	5.73949	9.49615e-09	1.64723e-07
ENSMLUG00000023928	5.82032	3.34162	0.583823	5.72368	1.04243e-08	1.79271e-07
ENSMLUG00000011257	6.10606	2.15606	0.377051	5.71822	1.07643e-08	1.84722e-07
ENSMLUG00000010330	4.2549	3.38132	0.592582	5.70607	1.15611e-08	1.97972e-07
ENSMLUG00000017163	5.30014	-2.18583	0.384845	-5.67978	1.34868e-08	2.2899e-07
ENSMLUG00000001055	6.61178	-2.41405	0.425355	-5.67538	1.38382e-08	2.3446e-07
ENSMLUG00000013282	3.70545	2.70777	0.477402	5.6719	1.41224e-08	2.3877e-07
ENSMLUG00000008454	4.81706	2.24405	0.396093	5.66546	1.46633e-08	2.47392e-07
ENSMLUG00000016597	4.32367	-2.03029	0.36092	-5.62531	1.8518e-08	3.05986e-07
ENSMLUG00000011558	3.90096	-2.96287	0.527077	-5.62132	1.89502e-08	3.11842e-07
ENSMLUG00000011369	2.5587	3.878	0.69047	5.61647	1.94899e-08	3.19412e-07
ENSMLUG00000025857	2.38959	-3.04245	0.543481	-5.59809	2.1673e-08	3.53023e-07
ENSMLUG00000028157	3.7486	2.61509	0.467238	5.59691	2.18203e-08	3.54701e-07
ENSMLUG00000007766	3.51658	3.11113	0.556809	5.58743	2.30451e-08	3.73854e-07
ENSMLUG00000001224	7.61397	2.36821	0.425763	5.56226	2.66299e-08	4.26825e-07
ENSMLUG00000025038	60.7509	2.28192	0.41035	5.56092	2.68353e-08	4.28403e-07
ENSMLUG00000010190	1.677	-3.78598	0.682913	-5.54387	2.9585e-08	4.68566e-07
ENSMLUG00000016713	6.84681	-2.12233	0.385148	-5.51043	3.57962e-08	5.59202e-07
ENSMLUG00000029026	4.42667	2.59204	0.471289	5.4999	3.79997e-08	5.92471e-07
ENSMLUG00000000357	3.15522	3.20959	0.58422	5.49381	3.93363e-08	6.10932e-07
ENSMLUG00000030126	9.06693	3.94677	0.719899	5.4824	4.19585e-08	6.46645e-07
ENSMLUG00000012912	2.3181	2.78993	0.509541	5.47537	4.36586e-08	6.68987e-07
ENSMLUG00000002349	6.36342	-2.31268	0.423396	-5.46221	4.70248e-08	7.13744e-07
ENSMLUG00000026385	10.7723	2.0463	0.375503	5.44949	5.05158e-08	7.63837e-07
ENSMLUG00000027141	2.65202	3.15697	0.58135	5.43042	5.62214e-08	8.42166e-07
ENSMLUG00000018433	1.89637	-3.35765	0.618433	-5.42929	5.65781e-08	8.45927e-07
ENSMLUG00000022286	1.79622	3.53438	0.65692	5.38022	7.43956e-08	1.10409e-06
ENSMLUG00000004603	2.41962	-3.2979	0.616927	-5.34569	9.00756e-08	1.31248e-06
ENSMLUG00000019981	2.91652	-2.58167	0.483198	-5.34288	9.14791e-08	1.3281e-06
ENSMLUG00000019204	2.56552	-4.0786	0.76658	-5.32052	1.03472e-07	1.48873e-06
ENSMLUG00000012383	3.65687	2.63656	0.496068	5.31491	1.06707e-07	1.52706e-06
ENSMLUG00000009192	6.97763	2.39318	0.45337	5.27864	1.30148e-07	1.83305e-06
ENSMLUG00000000953	4.22102	2.49031	0.474215	5.25144	1.50917e-07	2.10921e-06
ENSMLUG00000007246	2.82241	2.88646	0.549745	5.25053	1.51661e-07	2.11376e-06
ENSMLUG00000006819	2.76838	3.11452	0.594784	5.23638	1.63753e-07	2.26262e-06
ENSMLUG00000000836	5.33271	-2.27436	0.43534	-5.22433	1.74784e-07	2.37814e-06
ENSMLUG00000011287	2.13413	3.50428	0.670828	5.22382	1.75269e-07	2.38069e-06
ENSMLUG00000024699	6.95032	2.18574	0.419422	5.21132	1.87504e-07	2.52124e-06
ENSMLUG00000017216	2.99386	2.63763	0.506419	5.20839	1.90488e-07	2.5528e-06
ENSMLUG00000006539	2.80126	3.58437	0.689902	5.19547	2.04205e-07	2.7275e-06
ENSMLUG00000004530	4.12486	-2.13118	0.410432	-5.19252	2.07465e-07	2.76643e-06
ENSMLUG00000010759	4.33845	-2.07947	0.400527	-5.19184	2.08225e-07	2.76956e-06
ENSMLUG00000024989	2.13877	2.96591	0.57134	5.19115	2.09003e-07	2.7731e-06
ENSMLUG00000008184	4.09987	-2.45649	0.474807	-5.17367	2.29544e-07	3.0256e-06
ENSMLUG00000007418	4.87068	-2.37505	0.460898	-5.15308	2.56239e-07	3.34992e-06
ENSMLUG00000009772	4.07512	2.46442	0.478358	5.15183	2.57951e-07	3.36681e-06
ENSMLUG00000006644	6.87712	2.12606	0.413733	5.13872	2.76621e-07	3.58132e-06
ENSMLUG00000003905	4.27199	2.52505	0.492228	5.12983	2.89997e-07	3.74844e-06
ENSMLUG00000011219	4.14515	-2.35524	0.459385	-5.12695	2.94473e-07	3.79407e-06
ENSMLUG00000013544	2.89319	2.97554	0.58246	5.10858	3.24591e-07	4.15539e-06
ENSMLUG00000009400	4.37364	2.04022	0.401212	5.08514	3.67351e-07	4.65079e-06
ENSMLUG00000016577	2.56264	2.60068	0.512079	5.07867	3.80095e-07	4.78944e-06
ENSMLUG00000004097	4.07863	2.33751	0.461782	5.06194	4.15014e-07	5.19676e-06
ENSMLUG00000006847	2.68084	2.81336	0.558222	5.03986	4.65862e-07	5.80625e-06
ENSMLUG00000012243	2.34128	-3.38652	0.673085	-5.03135	4.87035e-07	6.05131e-06
ENSMLUG00000017538	3.70186	2.00778	0.401396	5.00198	5.67453e-07	6.93227e-06
ENSMLUG00000000110	2.1453	2.98461	0.596935	4.99989	5.73615e-07	6.99689e-06
ENSMLUG00000012919	2.48481	3.17346	0.635437	4.99413	5.91025e-07	7.19829e-06
ENSMLUG00000016135	2.58388	2.1718	0.435317	4.989	6.06922e-07	7.3695e-06
ENSMLUG00000028471	21.4099	2.0584	0.413433	4.97879	6.39816e-07	7.73376e-06
ENSMLUG00000011131	4.63867	2.01684	0.405335	4.97574	6.49973e-07	7.83324e-06
ENSMLUG00000017053	2.73359	-3.00012	0.602949	-4.97574	6.50001e-07	7.83324e-06
ENSMLUG00000007349	5.42971	2.13678	0.429938	4.96999	6.69579e-07	8.03295e-06
ENSMLUG00000012399	2.16233	3.1662	0.637899	4.96349	6.92375e-07	8.26929e-06
ENSMLUG00000008477	8.65709	2.00731	0.405346	4.95209	7.34209e-07	8.69121e-06
ENSMLUG00000008558	6.78976	3.26346	0.660262	4.94266	7.70623e-07	9.08202e-06
ENSMLUG00000003801	2.10546	2.85858	0.578584	4.94065	7.78645e-07	9.14965e-06
ENSMLUG00000002376	1.94562	3.21153	0.65038	4.93792	7.89589e-07	9.25111e-06
ENSMLUG00000007292	2.57139	2.93996	0.596131	4.93173	8.15049e-07	9.53548e-06
ENSMLUG00000005172	7.14438	2.25746	0.459961	4.90793	9.20445e-07	1.05078e-05
ENSMLUG00000009203	5.32614	2.01529	0.41264	4.88389	1.04014e-06	1.17404e-05
ENSMLUG00000014283	2.62738	2.27773	0.469492	4.85148	1.22542e-06	1.36396e-05
ENSMLUG00000017303	4.3962	-2.1711	0.448527	-4.8405	1.29513e-06	1.43756e-05
ENSMLUG00000022404	5.94946	2.2674	0.469484	4.82955	1.36841e-06	1.51053e-05
ENSMLUG00000024152	2.82082	2.30028	0.480003	4.79223	1.64936e-06	1.77661e-05
ENSMLUG00000015004	4.95137	2.04562	0.427448	4.78565	1.70438e-06	1.83095e-05
ENSMLUG00000001919	2.23745	-3.29937	0.692793	-4.76241	1.91291e-06	2.03316e-05
ENSMLUG00000008815	2.48037	3.3217	0.697786	4.76035	1.93258e-06	2.04864e-05
ENSMLUG00000015933	6.54405	2.04104	0.430183	4.7446	2.08922e-06	2.20593e-05
ENSMLUG00000003748	5.9065	2.12152	0.447728	4.73842	2.15394e-06	2.26829e-05
ENSMLUG00000015310	2.7222	2.51219	0.531258	4.72876	2.25895e-06	2.37263e-05
ENSMLUG00000028932	3.35348	-2.37384	0.502404	-4.72496	2.30165e-06	2.41116e-05
ENSMLUG00000011050	4.0437	2.59068	0.54849	4.72329	2.32061e-06	2.42786e-05
ENSMLUG00000010904	2.87623	2.64454	0.560503	4.71816	2.37982e-06	2.48656e-05
ENSMLUG00000013704	3.17472	-2.49049	0.529994	-4.69909	2.6132e-06	2.70571e-05
ENSMLUG00000015325	4.78005	2.26627	0.482904	4.69301	2.69215e-06	2.77669e-05
ENSMLUG00000000597	5.31404	2.15221	0.459273	4.68614	2.78411e-06	2.86417e-05
ENSMLUG00000016034	4.22741	2.14417	0.457665	4.68502	2.79926e-06	2.87606e-05
ENSMLUG00000004883	1.72881	2.77218	0.592286	4.68048	2.86208e-06	2.93684e-05
ENSMLUG00000005942	3.19385	-2.73378	0.585747	-4.66717	3.05377e-06	3.11757e-05
ENSMLUG00000024299	2.27944	-2.48087	0.531681	-4.66608	3.07003e-06	3.13018e-05
ENSMLUG00000029780	1.19294	-3.217	0.690253	-4.66061	3.15274e-06	3.20229e-05
ENSMLUG00000006173	1.87779	2.95499	0.635268	4.65157	3.29411e-06	3.31229e-05
ENSMLUG00000006366	5.30741	3.31085	0.711755	4.65167	3.2925e-06	3.31229e-05
ENSMLUG00000025234	3.43979	-2.25539	0.485175	-4.6486	3.34189e-06	3.34356e-05
ENSMLUG00000022968	3.64099	2.33582	0.503509	4.63908	3.49967e-06	3.4797e-05
ENSMLUG00000003609	3.12193	2.17503	0.470631	4.62151	3.80949e-06	3.75513e-05
ENSMLUG00000029722	1.40919	-3.56519	0.774407	-4.60376	4.14927e-06	4.07005e-05
ENSMLUG00000008936	1.34462	3.23209	0.702419	4.60136	4.19735e-06	4.11217e-05
ENSMLUG00000021863	2.82599	-4.03786	0.878077	-4.59853	4.2548e-06	4.16337e-05
ENSMLUG00000026185	2.64457	2.21854	0.482812	4.59503	4.32685e-06	4.22355e-05
ENSMLUG00000015207	1.78116	-3.54517	0.772705	-4.588	4.47522e-06	4.35776e-05
ENSMLUG00000005590	2.41125	-2.16964	0.474154	-4.57582	4.7435e-06	4.58817e-05
ENSMLUG00000012780	2.22605	-2.45242	0.536664	-4.56974	4.88322e-06	4.69234e-05
ENSMLUG00000002584	5.13752	-2.09306	0.458113	-4.56889	4.9032e-06	4.70026e-05
ENSMLUG00000002375	1.96422	-2.051	0.449695	-4.56087	5.09421e-06	4.86591e-05
ENSMLUG00000011423	1.37123	-2.89395	0.6367	-4.54523	5.48756e-06	5.20441e-05
ENSMLUG00000003158	1.77047	2.92917	0.644492	4.54492	5.4955e-06	5.20578e-05
ENSMLUG00000011602	2.10234	2.42332	0.534529	4.53356	5.79973e-06	5.46812e-05
ENSMLUG00000011929	1.76059	2.56021	0.566009	4.52326	6.08935e-06	5.70761e-05
ENSMLUG00000017514	1.6779	2.92879	0.649314	4.51058	6.46492e-06	6.03844e-05
ENSMLUG00000015074	3.67025	-2.29522	0.509297	-4.50663	6.58645e-06	6.13052e-05
ENSMLUG00000030120	4.14857	2.00303	0.444505	4.50621	6.59945e-06	6.13549e-05
ENSMLUG00000027501	3.14436	2.31048	0.513795	4.49689	6.89543e-06	6.38106e-05
ENSMLUG00000005972	3.99755	2.49634	0.555923	4.49045	7.10741e-06	6.54699e-05
ENSMLUG00000010467	3.40784	2.16974	0.483358	4.48888	7.15977e-06	6.58765e-05
ENSMLUG00000011284	1.92056	2.52327	0.562163	4.48851	7.17236e-06	6.59166e-05
ENSMLUG00000016856	2.98789	2.8517	0.635813	4.48513	7.28704e-06	6.67409e-05
ENSMLUG00000007198	3.08005	2.67986	0.598908	4.47458	7.65634e-06	6.94094e-05
ENSMLUG00000017247	2.10935	2.77225	0.620296	4.46924	7.84972e-06	7.09198e-05
ENSMLUG00000024919	5.68278	2.3531	0.526537	4.46901	7.85835e-06	7.09198e-05
ENSMLUG00000004743	3.88917	2.22605	0.498433	4.46609	7.96612e-06	7.18115e-05
ENSMLUG00000024827	2.35103	2.5354	0.569014	4.45577	8.35907e-06	7.45986e-05
ENSMLUG00000015906	3.77378	-2.09771	0.47144	-4.44957	8.60407e-06	7.65294e-05
ENSMLUG00000015489	2.77652	2.34247	0.52746	4.44104	8.95264e-06	7.92779e-05
ENSMLUG00000013820	1.42339	2.67871	0.603292	4.44016	8.98921e-06	7.95138e-05
ENSMLUG00000024440	1.82555	-3.30383	0.74744	-4.4202	9.86084e-06	8.64603e-05
ENSMLUG00000017597	2.75255	2.39693	0.542975	4.41444	1.01271e-05	8.86013e-05
ENSMLUG00000004876	2.49989	2.5273	0.573249	4.40873	1.03977e-05	9.06715e-05
ENSMLUG00000021785	1.74804	-3.99329	0.909033	-4.3929	1.11848e-05	9.66933e-05
ENSMLUG00000009555	1.95485	3.00466	0.684307	4.3908	1.12932e-05	9.74208e-05
ENSMLUG00000008368	4.57398	-2.15471	0.491548	-4.38351	1.1678e-05	0.000100415
ENSMLUG00000017778	1.54025	2.57595	0.588083	4.38025	1.18541e-05	0.000101603
ENSMLUG00000005354	1.6792	3.01007	0.687297	4.37957	1.18911e-05	0.000101706
ENSMLUG00000001093	1.36337	3.09875	0.709226	4.36919	1.24707e-05	0.000106546
ENSMLUG00000010762	2.91225	-2.33187	0.533827	-4.36821	1.2527e-05	0.000106913
ENSMLUG00000015684	1.62207	2.87026	0.657166	4.36764	1.25596e-05	0.000107077
ENSMLUG00000006864	4.01789	2.28845	0.525028	4.35871	1.30829e-05	0.000110832
ENSMLUG00000002275	3.92291	2.09416	0.4805	4.35828	1.31089e-05	0.000110934
ENSMLUG00000001884	4.72077	-2.0937	0.480811	-4.35452	1.3336e-05	0.000112499
ENSMLUG00000016650	1.69011	2.80155	0.643865	4.35114	1.35433e-05	0.000113889
ENSMLUG00000008781	3.84352	2.37047	0.546031	4.34128	1.41654e-05	0.000118499
ENSMLUG00000015980	1.42652	3.01801	0.69643	4.33354	1.46729e-05	0.000122361
ENSMLUG00000002452	2.70477	2.47369	0.572529	4.32063	1.55581e-05	0.000128539
ENSMLUG00000026967	2.53257	-3.42793	0.795269	-4.3104	1.62961e-05	0.000133671
ENSMLUG00000017553	1.11313	3.02112	0.701588	4.30612	1.66142e-05	0.000136002
ENSMLUG00000025150	1.85794	2.68852	0.626754	4.2896	1.78994e-05	0.000145927
ENSMLUG00000024367	1.73913	-3.19075	0.744855	-4.28372	1.83793e-05	0.000149535
ENSMLUG00000008616	2.12361	2.6861	0.627941	4.27762	1.88899e-05	0.000153222
ENSMLUG00000008387	1.49391	2.84182	0.66528	4.27161	1.94069e-05	0.000156781
ENSMLUG00000011007	2.63976	-2.32833	0.545362	-4.26933	1.96058e-05	0.000158069
ENSMLUG00000007602	2.55745	2.68976	0.630391	4.26682	1.98278e-05	0.000159698
ENSMLUG00000012265	3.24741	2.55593	0.602035	4.24548	2.18128e-05	0.000173938
ENSMLUG00000029493	2.67002	-2.01006	0.473587	-4.24433	2.19247e-05	0.000174657
ENSMLUG00000005554	2.28433	2.70361	0.639048	4.23067	2.32993e-05	0.000184142
ENSMLUG00000008563	3.17491	2.24838	0.533138	4.21725	2.47298e-05	0.000193918
ENSMLUG00000028783	1.69038	-2.79111	0.662689	-4.21179	2.53352e-05	0.000197891
ENSMLUG00000009148	3.46246	2.7305	0.649754	4.20236	2.6415e-05	0.000205126
ENSMLUG00000026322	3.32068	-2.89067	0.691594	-4.17971	2.91878e-05	0.000224698
ENSMLUG00000025097	1.26484	3.22545	0.773009	4.17258	3.01164e-05	0.000231181
ENSMLUG00000005224	2.21374	-3.03556	0.727752	-4.17115	3.03067e-05	0.000231754
ENSMLUG00000000811	1.60772	-3.122	0.749665	-4.16452	3.12007e-05	0.000237909
ENSMLUG00000000685	2.78654	-2.29568	0.551429	-4.16315	3.13891e-05	0.000238891
ENSMLUG00000029532	3.36265	2.22867	0.535984	4.15808	3.20933e-05	0.000243557
ENSMLUG00000003605	1.78239	2.38799	0.575323	4.1507	3.31465e-05	0.0002506
ENSMLUG00000013524	1.69203	-3.11354	0.752047	-4.14009	3.47171e-05	0.000261242
ENSMLUG00000030364	2.42753	2.77001	0.670502	4.13125	3.60804e-05	0.000271246
ENSMLUG00000017542	2.85492	2.45084	0.593927	4.12651	3.68317e-05	0.000276376
ENSMLUG00000009003	1.59574	2.62916	0.637603	4.1235	3.7315e-05	0.000279479
ENSMLUG00000013880	2.1142	2.30503	0.559607	4.11901	3.80511e-05	0.00028393
ENSMLUG00000007479	3.4797	2.07029	0.50277	4.11778	3.82544e-05	0.000284917
ENSMLUG00000012842	2.91007	2.33201	0.566325	4.1178	3.82508e-05	0.000284917
ENSMLUG00000009317	3.30823	-2.34419	0.569437	-4.11668	3.84375e-05	0.000286015
ENSMLUG00000012820	3.91424	2.08852	0.507857	4.11242	3.91532e-05	0.000290801
ENSMLUG00000013847	3.02488	-2.1866	0.531868	-4.11116	3.93676e-05	0.000291852
ENSMLUG00000027643	2.16321	2.41957	0.589286	4.10594	4.02666e-05	0.000298241
ENSMLUG00000006675	1.51903	2.99545	0.729959	4.10359	4.0679e-05	0.000300462
ENSMLUG00000013823	1.31838	-2.68576	0.655513	-4.09718	4.1821e-05	0.000307763
ENSMLUG00000018438	2.07831	-2.4467	0.59823	-4.0899	4.31564e-05	0.000316718
ENSMLUG00000005365	1.08416	3.18446	0.781372	4.07548	4.59202e-05	0.000334854
ENSMLUG00000010110	2.16606	2.33215	0.572902	4.07077	4.68586e-05	0.000340767
ENSMLUG00000013099	3.41503	2.0163	0.495749	4.06718	4.75851e-05	0.000345423
ENSMLUG00000009804	1.67541	2.53139	0.623384	4.06073	4.89201e-05	0.000354792
ENSMLUG00000007862	3.73913	2.02454	0.498794	4.05887	4.93114e-05	0.000356984
ENSMLUG00000016563	1.89935	2.72587	0.671671	4.05833	4.94243e-05	0.000357157
ENSMLUG00000005479	1.84757	2.35938	0.582224	4.05236	5.0704e-05	0.000365744
ENSMLUG00000026131	1.73113	2.84937	0.704722	4.04325	5.27155e-05	0.00037889
ENSMLUG00000011463	1.48975	-2.99419	0.744816	-4.02004	5.81873e-05	0.0004145
ENSMLUG00000002781	3.08099	2.02794	0.508946	3.98458	6.75983e-05	0.000474788
ENSMLUG00000001802	3.31129	2.06447	0.518237	3.98364	6.78662e-05	0.000475836
ENSMLUG00000003575	1.24236	2.50021	0.627615	3.98367	6.7858e-05	0.000475836
ENSMLUG00000004271	2.37043	2.14678	0.539242	3.98111	6.8593e-05	0.000479672
ENSMLUG00000005496	1.52135	2.84899	0.718073	3.96754	7.26173e-05	0.000505169
ENSMLUG00000004608	2.65281	3.15882	0.796971	3.96353	7.38489e-05	0.000512847
ENSMLUG00000001849	2.11418	2.1343	0.538876	3.96066	7.47429e-05	0.000517262
ENSMLUG00000013501	1.18613	3.12843	0.790985	3.95511	7.65006e-05	0.00052715
ENSMLUG00000003142	2.23244	-2.12901	0.539665	-3.94506	7.97786e-05	0.000546449
ENSMLUG00000025612	1.05249	3.05909	0.775971	3.94228	8.07105e-05	0.000551419
ENSMLUG00000011586	2.39681	2.42912	0.619524	3.92095	8.81999e-05	0.000594978
ENSMLUG00000007464	1.90532	2.18041	0.556491	3.91815	8.92329e-05	0.00060043
ENSMLUG00000013668	1.70635	3.0633	0.782149	3.91652	8.98373e-05	0.00060399
ENSMLUG00000017638	1.50653	-2.51085	0.64152	-3.91391	9.08148e-05	0.000609029
ENSMLUG00000017390	1.68604	2.64584	0.676193	3.91284	9.12164e-05	0.0006107
ENSMLUG00000012351	2.37034	-2.03627	0.521049	-3.90801	9.30582e-05	0.000621992
ENSMLUG00000002435	2.36963	-2.07793	0.531801	-3.90735	9.33136e-05	0.000623179
ENSMLUG00000022956	1.77065	-3.03659	0.778334	-3.9014	9.56392e-05	0.00063606
ENSMLUG00000013303	1.39431	2.45909	0.631575	3.89358	9.87769e-05	0.000655839
ENSMLUG00000013012	1.32164	2.43315	0.62652	3.8836	0.000102922	0.000678859
ENSMLUG00000016880	1.53323	3.11598	0.803756	3.87677	0.00010585	0.000695315
ENSMLUG00000017526	1.14665	3.14469	0.811344	3.87591	0.000106228	0.000697223
ENSMLUG00000011005	2.05817	2.53524	0.654188	3.8754	0.000106448	0.000698099
ENSMLUG00000015975	4.77993	2.11127	0.545258	3.87205	0.000107924	0.000707199
ENSMLUG00000005859	1.63226	2.3251	0.600549	3.87162	0.000108116	0.00070788
ENSMLUG00000014393	5.41333	2.0988	0.54385	3.85915	0.000113784	0.000738755
ENSMLUG00000001385	1.2591	3.10193	0.804868	3.85396	0.000116222	0.000751737
ENSMLUG00000026379	4.12889	3.13271	0.812933	3.85359	0.0001164	0.000751842
ENSMLUG00000009771	2.25948	2.22606	0.577959	3.8516	0.000117349	0.000756611
ENSMLUG00000001400	1.71545	2.62747	0.682424	3.85021	0.000118019	0.000759282
ENSMLUG00000023558	1.13032	2.68027	0.696246	3.84961	0.000118307	0.000759282
ENSMLUG00000000827	2.42766	2.03432	0.529446	3.84236	0.000121859	0.000776296
ENSMLUG00000012647	2.2052	2.56866	0.669337	3.83762	0.000124231	0.00078952
ENSMLUG00000019177	1.45062	-2.50582	0.652945	-3.83772	0.000124182	0.00078952
ENSMLUG00000023180	1.40883	3.21645	0.838495	3.83598	0.000125063	0.00079355
ENSMLUG00000025469	1.66774	-2.37515	0.619261	-3.83546	0.00012533	0.000794617
ENSMLUG00000011000	2.14885	2.23472	0.582738	3.83487	0.000125631	0.000795263
ENSMLUG00000007364	1.40543	-3.76272	0.981342	-3.83426	0.000125944	0.000796618
ENSMLUG00000025700	2.29066	-2.15386	0.562374	-3.82995	0.000128169	0.000809414
ENSMLUG00000011743	1.4156	2.86299	0.748346	3.82575	0.000130375	0.000820843
ENSMLUG00000027018	2.33678	2.36321	0.619701	3.81348	0.000137024	0.000859915
ENSMLUG00000009586	2.64634	2.44187	0.64081	3.8106	0.000138627	0.000869296
ENSMLUG00000009685	1.15027	2.53455	0.665998	3.80565	0.000141434	0.000883679
ENSMLUG00000017342	1.48792	2.53667	0.667117	3.80244	0.000143275	0.000894242
ENSMLUG00000014060	1.03265	-2.88787	0.759869	-3.80048	0.000144413	0.000900644
ENSMLUG00000002486	2.79238	2.16627	0.570122	3.79966	0.000144896	0.000902953
ENSMLUG00000027932	2.45731	-2.20058	0.580071	-3.79364	0.000148453	0.000923681
ENSMLUG00000006631	2.85777	2.26546	0.597563	3.79117	0.000149939	0.000932204
ENSMLUG00000001393	2.09148	-2.88695	0.762095	-3.78818	0.000151755	0.000942033
ENSMLUG00000001406	1.27057	2.91333	0.769145	3.78775	0.000152019	0.000942941
ENSMLUG00000008204	3.86265	2.17637	0.57515	3.784	0.000154325	0.000954291
