# Supplementary material for: Transcriptomic evidence of cytokine storm and sepsis in little brown bats exposed to white-nose syndrome
Source: Conserv Physiol. 2025 Jul 1;13(1):coaf040. doi: 10.1093/conphys/coaf040 (PMC12212055; doi:10.1093/conphys/coaf040)
Supplement: Web_Material_coaf040 [file web_material_coaf040.zip › Supplementary table 5.xlsx]

## Sheet: gprofiler_upregonly_pullbatch_o
regulation	source	term_name	term_id	highlighted	adjusted_p_value	negative_log10_of_adjusted_p_value	term_size	query_size	intersection_size	effective_domain_size	intersections
Up	GO:MF	enzyme inhibitor activity	GO:0004857	TRUE	0.000202086	3.69446	245	170	14	15625	ENSMLUG00000010679,ENSMLUG00000025097,ENSMLUG00000023180,ENSMLUG00000005554,ENSMLUG00000013820,ENSMLUG00000027241,ENSMLUG00000023696,ENSMLUG00000025038,ENSMLUG00000022457,ENSMLUG00000029532,ENSMLUG00000027708,ENSMLUG00000002486,ENSMLUG00000029757,ENSMLUG00000029819
Up	GO:MF	molecular function inhibitor activity	GO:0140678	FALSE	0.00155026	2.80959	291	170	14	15625	ENSMLUG00000010679,ENSMLUG00000025097,ENSMLUG00000023180,ENSMLUG00000005554,ENSMLUG00000013820,ENSMLUG00000027241,ENSMLUG00000023696,ENSMLUG00000025038,ENSMLUG00000022457,ENSMLUG00000029532,ENSMLUG00000027708,ENSMLUG00000002486,ENSMLUG00000029757,ENSMLUG00000029819
Up	GO:MF	peptidase regulator activity	GO:0061134	FALSE	0.00969478	2.01346	176	170	10	15625	ENSMLUG00000011528,ENSMLUG00000025097,ENSMLUG00000027241,ENSMLUG00000023696,ENSMLUG00000025038,ENSMLUG00000022457,ENSMLUG00000029532,ENSMLUG00000027708,ENSMLUG00000029757,ENSMLUG00000029819
Up	GO:MF	peptidase inhibitor activity	GO:0030414	FALSE	0.0132251	1.8786	146	170	9	15625	ENSMLUG00000025097,ENSMLUG00000027241,ENSMLUG00000023696,ENSMLUG00000025038,ENSMLUG00000022457,ENSMLUG00000029532,ENSMLUG00000027708,ENSMLUG00000029757,ENSMLUG00000029819
Up	GO:MF	enzyme regulator activity	GO:0030234	FALSE	0.0176587	1.75304	783	170	22	15625	ENSMLUG00000013245,ENSMLUG00000010679,ENSMLUG00000013264,ENSMLUG00000011528,ENSMLUG00000025097,ENSMLUG00000023180,ENSMLUG00000003801,ENSMLUG00000005554,ENSMLUG00000007198,ENSMLUG00000013820,ENSMLUG00000017390,ENSMLUG00000027241,ENSMLUG00000023696,ENSMLUG00000010554,ENSMLUG00000025038,ENSMLUG00000022457,ENSMLUG00000029532,ENSMLUG00000004743,ENSMLUG00000027708,ENSMLUG00000002486,ENSMLUG00000029757,…
Up	GO:BP	cell migration	GO:0016477	TRUE	0.000173536	3.76061	841	166	27	16135	ENSMLUG00000011369,ENSMLUG00000013160,ENSMLUG00000008815,ENSMLUG00000008558,ENSMLUG00000025612,ENSMLUG00000012801,ENSMLUG00000003158,ENSMLUG00000007246,ENSMLUG00000026131,ENSMLUG00000008387,ENSMLUG00000013820,ENSMLUG00000016622,ENSMLUG00000001400,ENSMLUG00000011284,ENSMLUG00000002452,ENSMLUG00000009772,ENSMLUG00000014795,ENSMLUG00000011586,ENSMLUG00000011602,ENSMLUG00000009192,ENSMLUG00000004219,…
Up	GO:BP	cell motility	GO:0048870	FALSE	0.00231528	2.6354	960	166	27	16135	ENSMLUG00000011369,ENSMLUG00000013160,ENSMLUG00000008815,ENSMLUG00000008558,ENSMLUG00000025612,ENSMLUG00000012801,ENSMLUG00000003158,ENSMLUG00000007246,ENSMLUG00000026131,ENSMLUG00000008387,ENSMLUG00000013820,ENSMLUG00000016622,ENSMLUG00000001400,ENSMLUG00000011284,ENSMLUG00000002452,ENSMLUG00000009772,ENSMLUG00000014795,ENSMLUG00000011586,ENSMLUG00000011602,ENSMLUG00000009192,ENSMLUG00000004219,…
Up	GO:BP	organic substance transport	GO:0071702	TRUE	0.00490307	2.30953	1185	166	30	16135	ENSMLUG00000010679,ENSMLUG00000005613,ENSMLUG00000013668,ENSMLUG00000017553,ENSMLUG00000003158,ENSMLUG00000000867,ENSMLUG00000007246,ENSMLUG00000008387,ENSMLUG00000004883,ENSMLUG00000006851,ENSMLUG00000009148,ENSMLUG00000008616,ENSMLUG00000016622,ENSMLUG00000013303,ENSMLUG00000027501,ENSMLUG00000013880,ENSMLUG00000006631,ENSMLUG00000005172,ENSMLUG00000008454,ENSMLUG00000004743,ENSMLUG00000008204,…
Up	GO:BP	apoptotic process	GO:0006915	TRUE	0.00499067	2.30184	1000	166	27	16135	ENSMLUG00000010679,ENSMLUG00000011369,ENSMLUG00000003487,ENSMLUG00000008815,ENSMLUG00000023180,ENSMLUG00000003158,ENSMLUG00000017514,ENSMLUG00000001406,ENSMLUG00000003801,ENSMLUG00000026131,ENSMLUG00000006847,ENSMLUG00000017247,ENSMLUG00000007602,ENSMLUG00000007198,ENSMLUG00000016622,ENSMLUG00000003023,ENSMLUG00000013303,ENSMLUG00000011586,ENSMLUG00000027643,ENSMLUG00000003605,ENSMLUG00000004219,…
Up	GO:BP	cell death	GO:0008219	FALSE	0.0110303	1.95741	1044	166	27	16135	ENSMLUG00000010679,ENSMLUG00000011369,ENSMLUG00000003487,ENSMLUG00000008815,ENSMLUG00000023180,ENSMLUG00000003158,ENSMLUG00000017514,ENSMLUG00000001406,ENSMLUG00000003801,ENSMLUG00000026131,ENSMLUG00000006847,ENSMLUG00000017247,ENSMLUG00000007602,ENSMLUG00000007198,ENSMLUG00000016622,ENSMLUG00000003023,ENSMLUG00000013303,ENSMLUG00000011586,ENSMLUG00000027643,ENSMLUG00000003605,ENSMLUG00000004219,…
Up	GO:BP	programmed cell death	GO:0012501	FALSE	0.0110303	1.95741	1044	166	27	16135	ENSMLUG00000010679,ENSMLUG00000011369,ENSMLUG00000003487,ENSMLUG00000008815,ENSMLUG00000023180,ENSMLUG00000003158,ENSMLUG00000017514,ENSMLUG00000001406,ENSMLUG00000003801,ENSMLUG00000026131,ENSMLUG00000006847,ENSMLUG00000017247,ENSMLUG00000007602,ENSMLUG00000007198,ENSMLUG00000016622,ENSMLUG00000003023,ENSMLUG00000013303,ENSMLUG00000011586,ENSMLUG00000027643,ENSMLUG00000003605,ENSMLUG00000004219,…
Up	GO:BP	cellular response to cytokine stimulus	GO:0071345	TRUE	0.0111363	1.95326	425	166	16	16135	ENSMLUG00000011369,ENSMLUG00000001406,ENSMLUG00000008387,ENSMLUG00000006847,ENSMLUG00000016622,ENSMLUG00000012383,ENSMLUG00000011050,ENSMLUG00000011284,ENSMLUG00000009772,ENSMLUG00000014795,ENSMLUG00000003605,ENSMLUG00000024152,ENSMLUG00000015325,ENSMLUG00000002486,ENSMLUG00000012897,ENSMLUG00000015933
Up	GO:BP	regulation of cell migration	GO:0030334	FALSE	0.016167	1.79137	541	166	18	16135	ENSMLUG00000011369,ENSMLUG00000013160,ENSMLUG00000008815,ENSMLUG00000025612,ENSMLUG00000012801,ENSMLUG00000003158,ENSMLUG00000026131,ENSMLUG00000013820,ENSMLUG00000011284,ENSMLUG00000009772,ENSMLUG00000014795,ENSMLUG00000011586,ENSMLUG00000011602,ENSMLUG00000009192,ENSMLUG00000004219,ENSMLUG00000002217,ENSMLUG00000004743,ENSMLUG00000002486
Up	GO:BP	nitrogen compound transport	GO:0071705	TRUE	0.0189229	1.72301	951	166	25	16135	ENSMLUG00000010679,ENSMLUG00000013668,ENSMLUG00000017553,ENSMLUG00000003158,ENSMLUG00000000867,ENSMLUG00000007246,ENSMLUG00000008387,ENSMLUG00000004883,ENSMLUG00000006851,ENSMLUG00000009148,ENSMLUG00000027501,ENSMLUG00000013880,ENSMLUG00000006631,ENSMLUG00000005172,ENSMLUG00000008454,ENSMLUG00000004743,ENSMLUG00000002486,ENSMLUG00000006644,ENSMLUG00000014393,ENSMLUG00000003133,ENSMLUG00000007479,…
Up	GO:BP	regulation of programmed cell death	GO:0043067	FALSE	0.0246385	1.60839	844	166	23	16135	ENSMLUG00000010679,ENSMLUG00000011369,ENSMLUG00000003487,ENSMLUG00000008815,ENSMLUG00000023180,ENSMLUG00000003158,ENSMLUG00000017514,ENSMLUG00000001406,ENSMLUG00000003801,ENSMLUG00000026131,ENSMLUG00000017247,ENSMLUG00000007602,ENSMLUG00000007198,ENSMLUG00000003023,ENSMLUG00000013303,ENSMLUG00000011586,ENSMLUG00000003605,ENSMLUG00000004219,ENSMLUG00000027501,ENSMLUG00000004743,ENSMLUG00000008204,…
Up	GO:BP	response to stress	GO:0006950	TRUE	0.0275221	1.56032	2065	166	41	16135	ENSMLUG00000010679,ENSMLUG00000011369,ENSMLUG00000012920,ENSMLUG00000013160,ENSMLUG00000000569,ENSMLUG00000008815,ENSMLUG00000025612,ENSMLUG00000012801,ENSMLUG00000007292,ENSMLUG00000003158,ENSMLUG00000017514,ENSMLUG00000001406,ENSMLUG00000000867,ENSMLUG00000011743,ENSMLUG00000006847,ENSMLUG00000005554,ENSMLUG00000012383,ENSMLUG00000011050,ENSMLUG00000003023,ENSMLUG00000024827,ENSMLUG00000011284,…
Up	GO:BP	regulation of cell motility	GO:2000145	FALSE	0.0381473	1.41854	577	166	18	16135	ENSMLUG00000011369,ENSMLUG00000013160,ENSMLUG00000008815,ENSMLUG00000025612,ENSMLUG00000012801,ENSMLUG00000003158,ENSMLUG00000026131,ENSMLUG00000013820,ENSMLUG00000011284,ENSMLUG00000009772,ENSMLUG00000014795,ENSMLUG00000011586,ENSMLUG00000011602,ENSMLUG00000009192,ENSMLUG00000004219,ENSMLUG00000002217,ENSMLUG00000004743,ENSMLUG00000002486
Up	GO:BP	response to cytokine	GO:0034097	FALSE	0.0394352	1.40412	471	166	16	16135	ENSMLUG00000011369,ENSMLUG00000001406,ENSMLUG00000008387,ENSMLUG00000006847,ENSMLUG00000016622,ENSMLUG00000012383,ENSMLUG00000011050,ENSMLUG00000011284,ENSMLUG00000009772,ENSMLUG00000014795,ENSMLUG00000003605,ENSMLUG00000024152,ENSMLUG00000015325,ENSMLUG00000002486,ENSMLUG00000012897,ENSMLUG00000015933
Up	GO:BP	positive regulation of cellular process	GO:0048522	TRUE	0.0411337	1.3858	3265	166	56	16135	ENSMLUG00000012714,ENSMLUG00000010679,ENSMLUG00000011369,ENSMLUG00000013160,ENSMLUG00000003487,ENSMLUG00000008815,ENSMLUG00000006366,ENSMLUG00000000357,ENSMLUG00000016880,ENSMLUG00000025612,ENSMLUG00000006173,ENSMLUG00000012801,ENSMLUG00000003158,ENSMLUG00000017514,ENSMLUG00000001406,ENSMLUG00000000867,ENSMLUG00000007246,ENSMLUG00000011743,ENSMLUG00000026131,ENSMLUG00000008387,ENSMLUG00000006847,…
Up	GO:BP	regulation of apoptotic process	GO:0042981	FALSE	0.043203	1.36449	814	166	22	16135	ENSMLUG00000011369,ENSMLUG00000003487,ENSMLUG00000008815,ENSMLUG00000023180,ENSMLUG00000003158,ENSMLUG00000017514,ENSMLUG00000001406,ENSMLUG00000003801,ENSMLUG00000026131,ENSMLUG00000017247,ENSMLUG00000007602,ENSMLUG00000007198,ENSMLUG00000003023,ENSMLUG00000013303,ENSMLUG00000011586,ENSMLUG00000003605,ENSMLUG00000004219,ENSMLUG00000027501,ENSMLUG00000004743,ENSMLUG00000008204,ENSMLUG00000002486,…
Up	GO:CC	membrane protein complex	GO:0098796	TRUE	0.000220504	3.65658	770	158	24	15571	ENSMLUG00000010330,ENSMLUG00000026715,ENSMLUG00000011528,ENSMLUG00000015464,ENSMLUG00000000867,ENSMLUG00000003801,ENSMLUG00000017247,ENSMLUG00000006851,ENSMLUG00000030364,ENSMLUG00000009148,ENSMLUG00000007198,ENSMLUG00000009804,ENSMLUG00000003605,ENSMLUG00000027501,ENSMLUG00000013880,ENSMLUG00000006631,ENSMLUG00000008454,ENSMLUG00000004743,ENSMLUG00000016135,ENSMLUG00000003133,ENSMLUG00000007479,…
Up	GO:CC	cytoplasm	GO:0005737	TRUE	0.048709	1.31239	6260	158	86	15571	ENSMLUG00000013245,ENSMLUG00000010679,ENSMLUG00000006539,ENSMLUG00000022286,ENSMLUG00000003487,ENSMLUG00000010330,ENSMLUG00000023928,ENSMLUG00000008815,ENSMLUG00000011528,ENSMLUG00000002376,ENSMLUG00000010102,ENSMLUG00000027141,ENSMLUG00000015464,ENSMLUG00000013668,ENSMLUG00000025612,ENSMLUG00000024989,ENSMLUG00000006173,ENSMLUG00000003158,ENSMLUG00000017514,ENSMLUG00000001406,ENSMLUG00000000867,…
Down	GO:MF	single thymine insertion binding	GO:0032143	TRUE	0.0166475	1.77865	2	92	2	15625	ENSMLUG00000008787,ENSMLUG00000011007
Down	GO:MF	ATP hydrolysis activity	GO:0016887	TRUE	0.0487318	1.31219	246	92	8	15625	ENSMLUG00000016401,ENSMLUG00000005514,ENSMLUG00000000836,ENSMLUG00000011007,ENSMLUG00000028932,ENSMLUG00000012250,ENSMLUG00000009181,ENSMLUG00000012459
Down	GO:MF	guanine/thymine mispair binding	GO:0032137	TRUE	0.0497508	1.3032	3	92	2	15625	ENSMLUG00000008787,ENSMLUG00000011007
Down	GO:MF	single guanine insertion binding	GO:0032142	TRUE	0.0497508	1.3032	3	92	2	15625	ENSMLUG00000008787,ENSMLUG00000011007
Down	GO:CC	intracellular anatomical structure	GO:0005622	TRUE	0.000727236	3.13832	11879	98	92	15571	ENSMLUG00000004180,ENSMLUG00000016597,ENSMLUG00000012351,ENSMLUG00000007258,ENSMLUG00000016401,ENSMLUG00000002375,ENSMLUG00000006488,ENSMLUG00000017057,ENSMLUG00000010228,ENSMLUG00000015502,ENSMLUG00000002766,ENSMLUG00000013464,ENSMLUG00000002435,ENSMLUG00000010759,ENSMLUG00000010238,ENSMLUG00000002584,ENSMLUG00000015906,ENSMLUG00000008787,ENSMLUG00000010711,ENSMLUG00000014712,ENSMLUG00000001784,…
Down	GO:CC	MutSalpha complex	GO:0032301	TRUE	0.00837813	2.07685	2	98	2	15571	ENSMLUG00000008787,ENSMLUG00000011007
Down	GO:CC	nucleus	GO:0005634	TRUE	0.0103323	1.9858	7048	98	64	15571	ENSMLUG00000016597,ENSMLUG00000007258,ENSMLUG00000016401,ENSMLUG00000010228,ENSMLUG00000002766,ENSMLUG00000002435,ENSMLUG00000010759,ENSMLUG00000002584,ENSMLUG00000015906,ENSMLUG00000008787,ENSMLUG00000010711,ENSMLUG00000001784,ENSMLUG00000026515,ENSMLUG00000004440,ENSMLUG00000008368,ENSMLUG00000005590,ENSMLUG00000017303,ENSMLUG00000017163,ENSMLUG00000009856,ENSMLUG00000027932,ENSMLUG00000004309,…
Down	GO:CC	intracellular membrane-bounded organelle	GO:0043231	FALSE	0.0173601	1.76045	9548	98	78	15571	ENSMLUG00000004180,ENSMLUG00000016597,ENSMLUG00000007258,ENSMLUG00000016401,ENSMLUG00000002375,ENSMLUG00000017057,ENSMLUG00000010228,ENSMLUG00000015502,ENSMLUG00000002766,ENSMLUG00000002435,ENSMLUG00000010759,ENSMLUG00000002584,ENSMLUG00000015906,ENSMLUG00000008787,ENSMLUG00000010711,ENSMLUG00000001784,ENSMLUG00000016713,ENSMLUG00000003142,ENSMLUG00000026515,ENSMLUG00000011965,ENSMLUG00000004440,…
Down	GO:CC	Elg1 RFC-like complex	GO:0031391	TRUE	0.0250311	1.60152	3	98	2	15571	ENSMLUG00000016401,ENSMLUG00000000836
Down	GO:CC	membrane-bounded organelle	GO:0043227	FALSE	0.0293371	1.53258	9838	98	79	15571	ENSMLUG00000004180,ENSMLUG00000016597,ENSMLUG00000007258,ENSMLUG00000016401,ENSMLUG00000002375,ENSMLUG00000017057,ENSMLUG00000010228,ENSMLUG00000015502,ENSMLUG00000002766,ENSMLUG00000002435,ENSMLUG00000010759,ENSMLUG00000010238,ENSMLUG00000002584,ENSMLUG00000015906,ENSMLUG00000008787,ENSMLUG00000010711,ENSMLUG00000001784,ENSMLUG00000016713,ENSMLUG00000003142,ENSMLUG00000026515,ENSMLUG00000011965,…
